# Supplementary material for: Phylogenetic and Geospatial Evidence of Canine Parvovirus Transmission between Wild Dogs and Domestic Dogs at the Urban Fringe in Australia
Source: Viruses. 2020 Jun 19;12(6):663. doi: 10.3390/v12060663 (PMC7354627; doi:10.3390/v12060663)
Supplement: Supplementary file 1 [file viruses-12-00663-s001.zip]

Archive with 1 entries (1 files):
- viruses-826096-supplementary.docx
